# Supplementary material for: Generation of a Useful roX1 Allele by Targeted Gene Conversion
Source: G3 (Bethesda). 2013 Nov 26;4(1):155–62. doi: 10.1534/g3.113.008508 (PMC3887531; doi:10.1534/g3.113.008508)
Supplement: Supporting Information [file supp_g3.113.008508_FileS1.zip]

Archive with 2 entries (2 files):
- FileS1/FileS1_A.avi
- FileS1/FileS1_B.avi
